# Supplementary material for: Association between Food, Beverages and Overweight/Obesity in Children and Adolescents—A Systematic Review and Meta-Analysis of Observational Studies
Source: Nutrients. 2023 Feb 2;15(3):764. doi: 10.3390/nu15030764 (PMC9920526; doi:10.3390/nu15030764)
Supplement: Supplementary file 1 [file nutrients-15-00764-s001.zip]

Archive with 1 entries (1 files):
- nutrients-2181573-supplementary.pdf
